# Supplementary material for: The Lipid Paradox Among Acute Ischemic Stroke Patients-A Retrospective Study of Outcomes and Complications
Source: Medicina (Kaunas). 2019 Aug 13;55(8):475. doi: 10.3390/medicina55080475 (PMC6723697; doi:10.3390/medicina55080475)
Supplement: Supplementary file 1 [file medicina-55-00475-s001.zip]

Archive with 5 entries (4 files):
- Suppl file of models.xlsx
- __MACOSX/
- __MACOSX/._Suppl file of models.xlsx
- Supplementary Material.docx
- __MACOSX/._Supplementary Material.docx
