# Supplementary material for: The Lipid Paradox Among Acute Ischemic Stroke Patients-A Retrospective Study of Outcomes and Complications
Source: Medicina (Kaunas). 2019 Aug 13;55(8):475. doi: 10.3390/medicina55080475 (PMC6723697; doi:10.3390/medicina55080475)
Supplement: Supplementary file 1 [file medicina-55-00475-s001.zip › Suppl file of models.xlsx]

## Sheet: Post AIS Outcomes
Multivariate Logistic Regression Analysis of Outcomes
	Model 1 = Death				Model 2= Risk of MORTALITY				Model 3= APRDRG Severity/ Disability				Model 4= Discharge Disposition
Variables	Odds Ratio (OR)	Confidence Interval (CI)		p values	OR	CI		p values	OR	CI		p values	OR	CI		p values
		LL	UL			LL	UL			LL	UL			LL	UL
No-Lipid Disorders	Reference
Lipid Disorders	0.655	0.62	0.69	<0.0001	0.77	0.75	0.79	<0.0001	0.8	0.79	0.82	<0.0001	0.83	0.82	0.85	<0.0001
Age (Years)	1.03	1.03	1.04	<0.0001	1.03	1.03	1.03	<0.0001	1.008	1.01	1.01	<0.0001	1.04	1.04	1.04	<0.0001
Gender
Female	Reference
Male	0.94	0.92	0.96	<0.0001	1.01	1	1.03	0.044	0.93	0.92	0.94	<0.0001	0.77	0.76	0.77	<0.0001
Race
White	Reference
African American	0.85	0.82	0.88	<0.0001	1.14	1.12	1.16	<0.0001	1.07	1.05	1.09	<0.0001	1.35	1.33	1.38	<0.0001
Hispanic	0.91	0.87	0.96	0.0003	1.02	0.99	1.05	0.1523	0.93	0.91	0.95	<0.0001	0.96	0.93	0.98	<0.0001
Asian or Pacific Islander	0.95	0.88	1.03	0.2054	1.08	1.03	1.13	0.0007	0.95	0.91	0.98	0.0054	1.04	1.01	1.08	0.0226
Native American	1.02	0.86	1.22	0.7765	0.94	0.85	1.05	0.2715	0.96	0.88	1.06	0.4355	0.99	0.92	1.08	0.9449
Median Household Income Category for patient's Zip code
0-25th percentile	Reference
26-50th percentile	0.96	0.93	0.99	0.0182	0.98	0.96	1	0.0966	0.99	0.98	1.01	0.6012	0.96	0.95	0.98	<0.0001
51-75th percentile	0.92	0.89	0.96	<0.0001	0.97	0.96	0.99	0.0137	1.02	1	1.04	0.016	0.93	0.91	0.94	<0.0001
76-100th percentile	0.92	0.88	0.95	<0.0001	0.99	0.98	1.02	0.9462	1.08	1.06	1.1	<0.0001	0.86	0.85	0.88	<0.0001
Primary Payer
Medicare	Reference
Medicaid	1.53	1.44	1.62	<0.0001	1.04	1.01	1.08	0.0119	1.07	1.04	1.1	<0.0001	0.96	0.94	0.99	0.0059
Private Insurance	1.5	1.44	1.55	<0.0001	0.86	0.84	0.88	<0.0001	0.87	0.86	0.89	<0.0001	0.74	0.73	0.75	<0.0001
Other/Self-pay/No charge	2.53	2.4	2.66	<0.0001	0.91	0.88	0.94	<0.0001	0.85	0.82	0.87	<0.0001	0.51	0.5	0.53	<0.0001
Admission type
Non- elective	Reference
Elective	1.85	1.77	1.93	<0.0001	0.96	0.93	0.99	0.0403	1.15	1.12	1.19	<0.0001	0.88	0.86	0.91	<0.0001
Admission day
Weekday	Reference
Weekend	1.02	0.99	1.05	0.0882	1.01	0.99	1.03	0.099	0.99	0.98	1	0.2054	1.07	1.06	1.09	<0.0001
Bedsize of hospital
Small	Reference
Medium	1.07	1.03	1.12	0.0004	1.1	1.07	1.13	<0.0001	1.11	1.09	1.13	<0.0001	0.95	0.94	0.97	<0.0001
Large	1.17	1.13	1.22	<0.0001	1.2	1.17	1.22	<0.0001	1.24	1.22	1.27	<0.0001	0.91	0.89	0.93	<0.0001
Hospital Location & Teaching Status
Rural	Reference
Urban Non-teaching	0.88	0.85	0.92	<0.0001	1.23	1.2	1.26	<0.0001	1.24	1.22	1.27	<0.0001	0.97	0.95	0.99	<0.0001
Urban Teaching	0.95	0.92	0.99	0.0152	1.47	1.43	1.51	<0.0001	1.42	1.39	1.45	<0.0001	0.86	0.84	0.88	<0.0001
Hospital Region
Northeast	Reference
Midwest	0.78	0.75	0.81	<0.0001	0.99	0.97	1.02	0.7588	1.06	1.04	1.08	<0.0001	0.75	0.73	0.76	<0.0001
South	0.86	0.84	0.89	<0.0001	1.11	1.09	1.13	<0.0001	1.16	1.14	1.18	<0.0001	0.75	0.74	0.76	<0.0001
West	0.84	0.81	0.87	<0.0001	1.09	1.06	1.11	<0.0001	1.19	1.16	1.21	<0.0001	0.72	0.71	0.74	<0.0001
CM-Comorbidities of Patients
Diabetes	1.99	1.58	2.53	<0.0001	5.19	4.1	6.58	<0.0001	7.27	5.25	10.06	<0.0001	2.26	1.73	2.94	<0.0001
Drug abuse	1.46	0.86	2.48	0.1656	2.89	2.08	4.02	<0.0001	2.75	1.98	3.81	<0.0001	1.65	1.19	2.27	0.0023
Obesity	1.65	1.04	2.62	0.0337	1.39	1.14	1.69	0.0011	1.53	1.3	1.79	<0.0001	1.39	1.21	1.59	<0.0001
Hypertension	1.33	1.1	1.6	0.0028	3.34	2.84	3.94	<0.0001	5.24	4.33	6.34	<0.0001	1.788	1.461	2.188	<0.0001
Peripheral vascular disease	0.97	0.93	1.01	0.1536	1.14	1.11	1.16	<0.0001	1.4	1.37	1.44	<0.0001	1.92	1.61	2.29	<0.0001
Congestive heart failure	1.38	1.34	1.43	<0.0001	1.62	1.59	1.65	<0.0001	5.51	5.4	5.61	<0.0001	0.95	0.93	0.97	<0.0001
Renal failure	0.97	0.93	1	0.0757	2.24	2.2	2.29	<0.0001	1.75	1.71	1.78	<0.0001	0.63	0.62	0.65	<0.0001
Coagulopathy	1.6	1.52	1.7	<0.0001	2.99	2.89	3.1	<0.0001	8.16	7.83	8.5	<0.0001	1.13	1.09	1.18	<0.0001
Solid tumor without metastasis	1.4	1.3	1.51	<0.0001	2.31	2.2	2.41	<0.0001	1.36	1.3	1.42	<0.0001	1.03	0.98	1.08	0.1769
Depression	0.66	0.63	0.7	<0.0001	0.98	0.95	1	0.0486	1.07	1.05	1.1	<0.0001	1.38	1.35	1.4	<0.0001
Other neurological disorders	0.77	0.66	0.9	0.0007	8.38	7.47	9.4	<0.0001	12.42	10.66	14.48	<0.0001	4.47	3.88	5.14	<0.0001
Acquired immune deficiency syndrome	1.05	0.79	1.38	0.7422	20.28	16.98	24.22	<0.0001	101.06	58.33	175.1	<0.0001	0.57	0.5	0.65	<0.0001
Concurrent conditions (Adjusted variables)
Drug abuse	0.86	0.5	1.48	0.5958	0.44	0.32	0.62	<0.0001	0.5	0.36	0.69	<0.0001	0.74	0.54	1.03	0.0724
Alcohol abuse	1.13	1.06	1.22	0.0005	1.3	1.25	1.36	<0.0001	1.41	1.37	1.46	<0.0001	1.36	1.32	1.4	<0.0001
Smoking status	0.68	0.66	0.7	<0.0001	0.8	0.79	0.82	<0.0001	0.8	0.78	0.81	<0.0001	0.81	0.8	0.82	<0.0001
Anticoagulant Medicine	0.83	0.79	0.87	<0.0001	0.87	0.85	0.89	<0.0001	0.9	0.88	0.93	<0.0001	0.93	0.9	0.95	<0.0001
Chronic use of Aspirin	0.6	0.57	0.64	<0.0001	0.87	0.85	0.9	<0.0001	0.82	0.8	0.84	<0.0001	0.82	0.81	0.84	<0.0001
IV- tPA	1.53	1.47	1.61	<0.0001	1.21	1.18	1.25	<0.0001	1.11	1.08	1.15	<0.0001	1.07	1.04	1.1	<0.0001
Mechanical Thrombectomy	2.66	2.39	2.96	<0.0001	4.74	4.32	5.19	<0.0001	67.65	54.64	83.77	<0.0001	2.38	2.14	2.64	<0.0001
Long-term of use of NSAIDs	0.71	0.45	1.11	0.1309	1.41	1.16	1.71	0.0006	1.22	1.02	1.46	0.0264	0.88	0.75	1.04	0.1383
Anti-platelet Medicine	0.71	0.64	0.78	<0.0001	0.95	0.91	0.99	0.0253	0.9	0.86	0.93	<0.0001	0.96	0.93	0.99	0.028
Atrial Fibrillation	3.88	3.66	4.12	<0.0001	1.56	1.53	1.59	<0.0001	2.36	2.32	2.39	<0.0001	1.31	1.29	1.33	<0.0001
Epilepsy	2	1.92	2.08	<0.0001	2.41	2.34	2.47	<0.0001	2.3	2.45	2.36	<0.0001	1.65	1.6	1.69	<0.0001
Stroke Associated Pneumonia	2.77	2.65	2.9	<0.0001	26.18	25.13	27.28	<0.0001	21.09	20.05	22.19	<0.0001	2.57	2.45	2.69	<0.0001
Upper GI bleeding	2.2	1.93	2.52	<0.0001	4.88	4.42	5.39	<0.0001	22.22	19.21	25.71	<0.0001	2.13	1.89	2.41	<0.0001
Hemorrhagic Conversion	3.88	3.66	4.12	<0.0001	390.71	330.71	461.6	<0.0001	>999.999	>999.999	>999.999	<0.0001	2.24	2.11	2.39	<0.0001
Deyo's Charlson Comorbidity Index (CCI)
1	Reference
2	1.21	1.17	1.26	<0.0001	1.66	1.62	1.7	<0.0001	1.55	1.52	1.58	<0.0001	1.41	1.39	1.43	<0.0001
3	1.47	1.41	1.52	<0.0001	1.99	1.96	2.04	<0.0001	2.36	2.31	2.4	<0.0001	2.61	2.57	2.65	<0.0001
4	1.74	1.67	1.82	<0.0001	2.63	2.56	2.7	<0.0001	3.18	3.11	3.26	<0.0001	3.78	3.7	3.87	<0.0001
≥ 5	2.36	2.25	2.48	<0.0001	4,72	4.58	4.86	<0.0001	5.14	5.01	5.27	<0.0001	5.17	5.03	5.31	<0.0001
Area under the ROC curve/ c-index	0.762				0.811				0.82				0.758

## Sheet: Post AIS Complications
Multivariate Logistic Regression Analysis of Complications
	Model 1- Post Stroke Epilespy				Model 2- Stroke Associated Pneumonia				Model 3- Upper GI Bleeding				Model 4- Haemorhagic Conversion
Variables	OR	CI		p value	OR	CI		p value	OR	CI		p value	OR	CI		p value
		LL	UL			LL	UL			LL	UL			LL	UL
No-Lipid Disorders	Reference				Reference				Reference				Reference
Lipid Disorders	0.89	0.8	0.86	<0.0001	0.75	0.71	0.8	<0.0001	0.85	0.73	0.99	<0.0001	0.82	0.75	0.89	<0.0001
Age (Years)	0.979	0.98	0.98	<0.0001	1.02	1.02	1.02	<0.0001	0.99	0.99	1	0.0475	0.99	0.99	1	0.556
Gender
Female	Reference				Reference				Reference				Reference
Male	0.95	0.93	0.97	<0.0001	1.15	1.11	1.19	<0.0001	1.28	1.17	1.4	<0.0001	1.09	1.04	1.15	0.0003
Race
White	Reference				Reference				Reference				Reference
African American	1.33	1.29	1.37	<0.0001	0.82	0.78	0.87	<0.0001	1.28	1.14	1.45	<0.0001	0.87	0.81	0.94	0.0002
Hispanic	1.007	0.96	1.05	0.7397	0.93	0.83	1.02	0.0251	1.1	0.93	1.3	0.267	1.07	0.98	1.17	0.1134
Asian or Pacific Islander	0.72	0.66	0.78	<0.0001	0.92	0.83	1.02	0.1313	1.5	1.2	1.88	0.0004	1.35	1.2	1.52	<0.0001
Native American	1.14	0.98	1.33	0.0916	1.06	0.85	1.34	0.5937	1.05	0.53	2.07	0.8879	1.06	0.75	1.5	0.7378
Median Household Income Category for patient's Zip code
0-25th percentile	Reference				Reference				Reference				Reference
26-50th percentile	0.96	0.93	0.99	0.0124	0.95	0.91	0.99	0.0432	0.96	0.85	1.09	0.5452	1.03	0.97	1.1	0.3491
51-75th percentile	0.96	0.93	0.99	0.0058	0.96	0.92	1.01	0.1287	0.98	0.86	1.11	0.7181	1.07	0.99	1.14	0.0546
76-100th percentile	0.95	0.92	0.98	0.0032	0.88	0.84	0.93	<0.0001	1.07	0.93	1.22	0.335	1.11	1.04	1.19	0.0032
Primary Payer
Medicare	Reference				Reference				Reference				Reference
Medicaid	0.91	0.86	0.95	<0.0001	0.95	0.91	0.99	0.0005	1.05	0.97	1.28	0.6022	0.98	0.89	1.09	0.7638
Private Insurance	0.55	0.53	0.57	<0.0001	0.96	0.92	1.01	0.0014	0.84	0.72	0.97	0.0151	1.01	0.94	1.09	0.7203
Other/Self-pay/No charge	0.5	0.48	0.53	<0.0001	0.89	0.84	0.93	0.1824	1.01	0.83	1.24	0.8798	0.91	0.82	1.01	0.0827
Admission type
Non- elective	Reference				Reference				Reference				Reference
Elective	0.87	0.83	0.93	<0.0001	0.95	0.88	1.03	0.2233	1.15	0.94	1.41	0.1722	1.11	0.98	1.25	0.0928
Admission day
Weekday	Reference				Reference				Reference				Reference
Weekend	0.99	0.97	1.02	0.704	1.03	0.99	1.07	0.1287	0.94	0.85	1.04	0.255	1.03	0.97	1.08	0.3441
Bedsize of hospital
Small	Reference				Reference				Reference				Reference
Medium	0.98	0.95	1.02	0.436	0.92	0.87	0.98	0.0047	1.03	0.88	1.2	0.7398	1.13	1.03	1.24	0.0085
Large	0.95	0.92	0.99	0.0077	0.8	0.76	0.84	<0.0001	1.07	0.93	1.24	0.3107	1.35	1.24	1.46	<0.0001
Hospital Location & Teaching Status
Rural	Reference				Reference				Reference				Reference
Urban Non-teaching	1.05	1.01	1.09	0.0218	0.78	0.74	0.83	<0.0001	1.16	0.98	1.36	0.0805	1.37	1.22	1.53	<0.0001
Urban Teaching	1	0.96	1.04	0.9644	0.72	0.69	0.76	<0.0001	1.33	1.14	1.57	0.0004	2.54	2.28	2.84	<0.0001
Hospital Region
Northeast	Reference				Reference				Reference				Reference
Midwest	1.11	1.07	1.15	<0.0001	1.2	1.13	1.27	<0.0001	1.005	0.86	1.17	0.9503	0.85	0.79	0.92	<0.0001
South	1.11	1.08	1.15	<0.0001	1.21	1.16	1,27	<0.0001	1.08	0.96	1.23	0.2104	0.89	0.84	0.95	0.0004
West	1.14	1.1	1.19	<0.0001	1.35	1.28	1.43	<0.0001	1.18	1.03	1.34	0.0196	1.01	0.94	1.09	0.7684
CM-Comorbidities of Patients
Diabetes	1	0.75	1.34	0.9998	1.34	1.02	1.76	0.0311
Drug abuse	1.39	0.88	2.2	0.1575	1.31	0.74	2.32	0.3494	1.81	0.43	7.61	0.4158	0.81	0.28	2.33	0.6994
Comorbidities (CM)
Obesity	1.06	0.77	1.46	0.7085	1.32	0.76	2.3	0.3213	1.32	0.33	5.32	0.6923	1.19	0.63	2.24	0.5947
Hypertension	0.9	0.72	1.14	0.3942	1.37	1.11	1.69	0.0034	2.64	1.57	4.45	0.0003	1.42	1	2.01	0.0476
Peripheral vascular disease	0.91	0.88	0.95	<0.0001	0.95	0.9	1	0.0779	0.88	0.76	1.02	0.0929	0.92	0.85	1	0.0545
Congestive heart failure	0.98	0.95	1.02	0.5052	1.53	1.47	1.6	<0.0001	0.9	0.8	1.02	0.1014	0.85	0.79	0.91	<0.0001
Renal failure	1.07	1.03	1.11	0.0005	1.12	1.06	1.18	<0.0001	0.94	0.82	1.08	0.3846	0.8	0.74	0.87	<0.0001
Coagulopathy	1.33	1.25	1.41	<0.0001	1.22	1.12	1.32	<0.0001	1.68	1.38	2.04	<0.0001	1.56	1.41	1.74	<0.0001
Solid tumor without metastasis	1.28	1.18	1.38	<0.0001	1.42	1.28	1.58	<0.0001	1.28	0.98	1.68	0.0738	1.04	0.88	1.23	0.6423
Depression	1.41	1.37	1.46	<0.0001	1.02	0.96	1.08	0.5393	0.84	0.72	0.98	0.0454	0.93	0.85	1.01	0.0772
Other neurological disorders	4.87	4.45	5.33	<0.0001	1.58	1.42	1.76	<0.0001	4.93	3.76	6.46	<0.0001	1.92	1.65	2.23	<0.0001
Acquired immune deficiency syndrome	1.25	1.03	1.51	0.0228	1.47	1.09	1.98	0.0122	0.88	0.48	1.63	0.6902	0.36	0.18	0.71	0.0034
Concurrent conditions (Adjusted variables)
Drug abuse	0.74	0.47	1.18	0.2101	0.81	0.45	1.45	0.4792	0.61	0.14	2.66	0.5155	1.38	0.48	4.01	0.5512
Alcohol abuse	1.22	1.16	1.3	<0.0001	1.02	0.93	1.12	0.6608	1.63	1.34	2	<0.0001	1.04	0.93	1.18	0.4782
Smoking status	0.78	0.75	0.8	<0.0001	1.01	0.96	1.05	0.7753	0.59	0.52	0.66	<0.0001	1.01	0.95	1.01	0.8511
IV tPA	0.73	0.69	0.78	<0.0001	0.8	0.74	0.86	<0.0001	0.98	0.8	1.19	0.82077	3.64	3.42	3.88	<0.0001
Chronic use of Aspirin	0.97	0.93	1.01	0.106	0.79	0.74	0.85	<0.0001	0.62	0.51	0.74	<0.0001	1.24	1.15	1.34	<0.0001
Long-term of use of NSAIDs	1.04	0.74	1.45	0.8382	0.98	0.55	1.75	0.9438	3.28	1.46	7.4	0.0041	0.94	0.43	2.04	0.8755
Mechanical Thrombectomy	0.61	0.51	0.74	<0.0001	1.28	1.1	1.48	0.0015	1.32	0.82	2.12	0.2542	2.98	2.61	3.41	<0.0001
Anti-Coagulant Medicine	1.12	1.07	1.17	<0.0001	0.85	0.79	0.91	<0.0001	0.81	0.66	0.98	0.0352	1.02	0.93	1.11	0.7187
AV Malformation	2.3	1.81	2.91	<0.0001	1.23	0.76	2	0.3961					1.95	1.15	3.3	0.0127
Amyloidosis	2.17	1.67	2.82	<0.0001	0.73	0.42	1.26	0.2582					10.02	7.6	13.22	<0.0001
Atrial Fibrillation	0.96	0.93	0.99	0.0046	1.14	1.1	1.19	<0.0001					1.95	1.85	2.07	<0.0001
Anti-platelet Medicine	1.19	1.11	1.27	<0.0001	0.85	0.75	0.96	0.0088	0.965	0.726	1.283	0.8079	1.09	0.94	1.25	0.2461
Naso-gastric tube					1.24	1.02	1.52	0.0313
Gastrostomy					1.33	1.25	1.41	<0.0001
Endotracheal Tube					1.01	0.9	1.14	0.8267
Non-invasive Mechanical Ventilation					1.79	1.55	2.06	<0.0001
Mechanical ventilations					4.63	4.13	5.19	<0.0001
									56.05	42.68	73.6	<0.0001
Deyo's Charlson Comorbidity Index (CCI)
1	Reference				Reference				Reference				Reference
2	1.1	1.06	1.14	<0.0001	1.51	1.43	1.59	<0.0001	2.4	2.04	2.82	<0.0001	1.07	0.99	1.16	0.0758
3	1.03	0.99	1.06	0.1007	1.34	1.27	1.41	<0.0001	2.37	2.04	2.75	<0.0001	1.24	1.15	1.33	<0.0001
4	1.02	0.97	1.06	0.4469	1.44	1.35	1.53	<0.0001	3.67	3.1	4.35	<0.0001	1.32	1.21	1.43	<0.0001
≥ 5	1.06	1	1.11	0.0312	1.62	1.51	1.74	<0.0001	5.63	4.71	6.74	<0.0001	1.58	1.43	1.73	<0.0001
Area under the ROC curve/ c-index	0.645				0.796				0.687				0.777
